# Supplementary material for: Persistence of Low Back Pain and Predictive Ability of Pain Intensity and Disability in Daily Life among Nursery School Workers in Japan: A Five-Year Panel Study
Source: Healthcare (Basel). 2024 Jan 5;12(2):128. doi: 10.3390/healthcare12020128 (PMC10815376; doi:10.3390/healthcare12020128)
Supplement: Supplementary file 1 [file healthcare-12-00128-s001.zip]

Archive with 1 entries (1 files):
- healthcare-2756588-supplementary.pdf
